# Supplementary material for: Neural control of body-plan axis in regenerating planaria
Source: PLoS Comput Biol. 2019 Apr 16;15(4):e1006904. doi: 10.1371/journal.pcbi.1006904 (PMC6485777; doi:10.1371/journal.pcbi.1006904)
Supplement: S2 Dataset — This dataset contains raw-images of synapsin stains of uncut one- and two- headed worms, synapsin stains and brightfield images of the upwards and inverted L-cut scenarios, and synapsin stains and brightfield images showing the effects of the dynein inhibitor Ciliobrevin D on planaria regeneration. A Word document contained in the zip folder provides detailed description of the different cases. (ZIP) [file pcbi.1006904.s017.zip]

Archive with 122 entries (106 files):
- DatasetS9i/
- DatasetS9i/1synapsinstain1H/
- DatasetS9i/1synapsinstain1H/Sample 10, 11, 12.jpg
- DatasetS9i/1synapsinstain1H/Sample 1, 2.jpg
- DatasetS9i/1synapsinstain1H/Sample 13, 14, 15.jpg
- DatasetS9i/1synapsinstain1H/Sample 3, 4.jpg
- DatasetS9i/1synapsinstain1H/Sample 5, 6, 7.jpg
- DatasetS9i/1synapsinstain1H/Sample 8, 9.jpg
- DatasetS9i/2synapsinstain2H/
- DatasetS9i/2synapsinstain2H/Sample 10.jpg
- DatasetS9i/2synapsinstain2H/Sample 11.jpg
- DatasetS9i/2synapsinstain2H/Sample 12.jpg
- DatasetS9i/2synapsinstain2H/Sample 13.jpg
- DatasetS9i/2synapsinstain2H/Sample 14.jpg
- DatasetS9i/2synapsinstain2H/Sample 15.jpg
- DatasetS9i/2synapsinstain2H/Sample 1.jpg
- DatasetS9i/2synapsinstain2H/Sample 2.jpg
- DatasetS9i/2synapsinstain2H/Sample 3.jpg
- DatasetS9i/2synapsinstain2H/Sample 4.jpg
- DatasetS9i/2synapsinstain2H/Sample 5.jpg
- DatasetS9i/2synapsinstain2H/Sample 6.jpg
- DatasetS9i/2synapsinstain2H/Sample 7.jpg
- DatasetS9i/2synapsinstain2H/Sample 8.jpg
- DatasetS9i/2synapsinstain2H/Sample 9.jpg
- DatasetS9i/Dynein_inhibition/
- DatasetS9i/Dynein_inhibition/Brightfield/
- DatasetS9i/Dynein_inhibition/Brightfield/Sample 10.jpg
- DatasetS9i/Dynein_inhibition/Brightfield/Sample 1.jpg
- DatasetS9i/Dynein_inhibition/Brightfield/Sample 2.jpg
- DatasetS9i/Dynein_inhibition/Brightfield/Sample 3.jpg
- DatasetS9i/Dynein_inhibition/Brightfield/Sample 4.jpg
- DatasetS9i/Dynein_inhibition/Brightfield/Sample 5.jpg
- DatasetS9i/Dynein_inhibition/Brightfield/Sample 6.jpg
- DatasetS9i/Dynein_inhibition/Brightfield/Sample 7.jpg
- DatasetS9i/Dynein_inhibition/Brightfield/Sample 8.jpg
- DatasetS9i/Dynein_inhibition/Brightfield/Sample 9.jpg
- DatasetS9i/Dynein_inhibition/synapsin stain/
- DatasetS9i/Dynein_inhibition/synapsin stain/Sample 1-0.jpg
- DatasetS9i/Dynein_inhibition/synapsin stain/Sample 2-0.jpg
- DatasetS9i/Dynein_inhibition/synapsin stain/Sample 3-0.jpg
- DatasetS9i/Dynein_inhibition/synapsin stain/Sample 4-0.jpg
- DatasetS9i/Dynein_inhibition/synapsin stain/Sample 5-0.jpg
- DatasetS9i/Dynein_inhibition/synapsin stain/Sample 6-0.jpg
- DatasetS9i/Dynein_inhibition/synapsin stain/Sample 7-0.jpg
- DatasetS9i/Dynein_inhibition/synapsin stain/Sample 8-0.jpg
- DatasetS9i/Dynein_inhibition/synapsin stain/Sample 9-0.jpg
- DatasetS9i/L_cuts/
- DatasetS9i/L_cuts/a) control L-cut/
- DatasetS9i/L_cuts/a) control L-cut/brightfield pictures/
- DatasetS9i/L_cuts/a) control L-cut/brightfield pictures/Sample 10.jpg
- DatasetS9i/L_cuts/a) control L-cut/brightfield pictures/Sample 11.jpg
- DatasetS9i/L_cuts/a) control L-cut/brightfield pictures/Sample 1.jpg
- DatasetS9i/L_cuts/a) control L-cut/brightfield pictures/Sample 2.jpg
- DatasetS9i/L_cuts/a) control L-cut/brightfield pictures/Sample 3.jpg
- DatasetS9i/L_cuts/a) control L-cut/brightfield pictures/Sample 4.jpg
- DatasetS9i/L_cuts/a) control L-cut/brightfield pictures/Sample 5.jpg
- DatasetS9i/L_cuts/a) control L-cut/brightfield pictures/Sample 6.jpg
- DatasetS9i/L_cuts/a) control L-cut/brightfield pictures/Sample 7.jpg
- DatasetS9i/L_cuts/a) control L-cut/brightfield pictures/Sample 8.jpg
- DatasetS9i/L_cuts/a) control L-cut/brightfield pictures/Sample 9.jpg
- DatasetS9i/L_cuts/a) control L-cut/synapsin stain/
- DatasetS9i/L_cuts/a) control L-cut/synapsin stain/Sample 1, 2.jpg
- DatasetS9i/L_cuts/a) control L-cut/synapsin stain/Sample 3.jpg
- DatasetS9i/L_cuts/a) control L-cut/synapsin stain/Sample 4.jpg
- DatasetS9i/L_cuts/a) control L-cut/synapsin stain/Sample 5.jpg
- DatasetS9i/L_cuts/b) downwards L-cut/
- DatasetS9i/L_cuts/b) downwards L-cut/brightfield pictures/
- DatasetS9i/L_cuts/b) downwards L-cut/brightfield pictures/Sample 10.jpg
- DatasetS9i/L_cuts/b) downwards L-cut/brightfield pictures/Sample 11.jpg
- DatasetS9i/L_cuts/b) downwards L-cut/brightfield pictures/Sample 12.jpg
- DatasetS9i/L_cuts/b) downwards L-cut/brightfield pictures/Sample 13.jpg
- DatasetS9i/L_cuts/b) downwards L-cut/brightfield pictures/Sample 14.jpg
- DatasetS9i/L_cuts/b) downwards L-cut/brightfield pictures/Sample 1.jpg
- DatasetS9i/L_cuts/b) downwards L-cut/brightfield pictures/Sample 2.jpg
- DatasetS9i/L_cuts/b) downwards L-cut/brightfield pictures/Sample 3.jpg
- DatasetS9i/L_cuts/b) downwards L-cut/brightfield pictures/Sample 4.jpg
- DatasetS9i/L_cuts/b) downwards L-cut/brightfield pictures/Sample 5.jpg
- DatasetS9i/L_cuts/b) downwards L-cut/brightfield pictures/Sample 6.jpg
- DatasetS9i/L_cuts/b) downwards L-cut/brightfield pictures/Sample 7.jpg
- DatasetS9i/L_cuts/b) downwards L-cut/brightfield pictures/Sample 8.jpg
- DatasetS9i/L_cuts/b) downwards L-cut/brightfield pictures/Sample 9.jpg
- DatasetS9i/L_cuts/b) downwards L-cut/synapsin stain/
- DatasetS9i/L_cuts/b) downwards L-cut/synapsin stain/11 dpc_Sample 10.jpg
- DatasetS9i/L_cuts/b) downwards L-cut/synapsin stain/11 dpc_Sample 1.jpg
- DatasetS9i/L_cuts/b) downwards L-cut/synapsin stain/11 dpc_Sample 2.jpg
- DatasetS9i/L_cuts/b) downwards L-cut/synapsin stain/11 dpc_Sample 3.jpg
- DatasetS9i/L_cuts/b) downwards L-cut/synapsin stain/11 dpc_Sample 4.jpg
- DatasetS9i/L_cuts/b) downwards L-cut/synapsin stain/11 dpc_Sample 5.jpg
- DatasetS9i/L_cuts/b) downwards L-cut/synapsin stain/11 dpc_Sample 6.jpg
- DatasetS9i/L_cuts/b) downwards L-cut/synapsin stain/11 dpc_Sample 7.jpg
- DatasetS9i/L_cuts/b) downwards L-cut/synapsin stain/11 dpc_Sample 8.jpg
- DatasetS9i/L_cuts/b) downwards L-cut/synapsin stain/11 dpc_Sample 9.jpg
- DatasetS9i/L_cuts/b) downwards L-cut/synapsin stain/3 dpc_Sample 1.jpg
- DatasetS9i/L_cuts/b) downwards L-cut/synapsin stain/5 dpc_Sample 1.jpg
- DatasetS9i/L_cuts/b) downwards L-cut/synapsin stain/7 dpc_Sample 1.jpg
- DatasetS9i/L_cuts/b) downwards L-cut/synapsin stain/7 dpc_Sample 2.jpg
- DatasetS9i/L_cuts/b) downwards L-cut/synapsin stain/7 dpc_Sample 3.jpg
- DatasetS9i/L_cuts/c) upwards L-cut/
- DatasetS9i/L_cuts/c) upwards L-cut/brightfield pictures/
- DatasetS9i/L_cuts/c) upwards L-cut/brightfield pictures/Sample 10.jpg
- DatasetS9i/L_cuts/c) upwards L-cut/brightfield pictures/Sample 11.jpg
- DatasetS9i/L_cuts/c) upwards L-cut/brightfield pictures/Sample 12.jpg
- DatasetS9i/L_cuts/c) upwards L-cut/brightfield pictures/Sample 1.jpg
- DatasetS9i/L_cuts/c) upwards L-cut/brightfield pictures/Sample 2.jpg
- DatasetS9i/L_cuts/c) upwards L-cut/brightfield pictures/Sample 3.jpg
- DatasetS9i/L_cuts/c) upwards L-cut/brightfield pictures/Sample 4.jpg
- DatasetS9i/L_cuts/c) upwards L-cut/brightfield pictures/Sample 5.jpg
- DatasetS9i/L_cuts/c) upwards L-cut/brightfield pictures/Sample 6.jpg
- DatasetS9i/L_cuts/c) upwards L-cut/brightfield pictures/Sample 7.jpg
- DatasetS9i/L_cuts/c) upwards L-cut/brightfield pictures/Sample 8.jpg
- DatasetS9i/L_cuts/c) upwards L-cut/brightfield pictures/Sample 9.jpg
- DatasetS9i/L_cuts/c) upwards L-cut/synapsin stain/
- DatasetS9i/L_cuts/c) upwards L-cut/synapsin stain/11 dpc_Sample 1.jpg
- DatasetS9i/L_cuts/c) upwards L-cut/synapsin stain/11 dpc_Sample 2.jpg
- DatasetS9i/L_cuts/c) upwards L-cut/synapsin stain/11 dpc_Sample 3.jpg
- DatasetS9i/L_cuts/c) upwards L-cut/synapsin stain/11 dpc_Sample 4.jpg
- DatasetS9i/L_cuts/c) upwards L-cut/synapsin stain/11 dpc_Sample 5.jpg
- DatasetS9i/L_cuts/c) upwards L-cut/synapsin stain/11 dpc_Sample 6.jpg
- DatasetS9i/L_cuts/c) upwards L-cut/synapsin stain/11 dpc_Sample 7.jpg
- DatasetS9i/L_cuts/c) upwards L-cut/synapsin stain/5 dpc_Sample 1.jpg
- DatasetS9i/L_cuts/c) upwards L-cut/synapsin stain/5 dpc_Sample 3.jpg
- DatasetS9i/Supplement Image description.docx
