# Supplementary material for: Neural control of body-plan axis in regenerating planaria
Source: PLoS Comput Biol. 2019 Apr 16;15(4):e1006904. doi: 10.1371/journal.pcbi.1006904 (PMC6485777; doi:10.1371/journal.pcbi.1006904)
Supplement: S3 Dataset — (XLSX) [file pcbi.1006904.s018.xlsx]

## Sheet: Figure 4
Bromocriptine treatment (cAMP inhibition) Figure 4E								Control treatment (DMSO) for Bromocriptine
	Total number			Percentage					Total number			Percentage
Fragment name	1H	2H		1H	2H			Fragment name	1H	2H		1H	2H
Tail	49	2		96.0784	3.92157			Tail	50	0		100	0
Pretail	48	1		97.9592	2.04082			Pretail	50	0		100	0
Pharynx	23	28		45.098	54.902			Pharynx	50	0		100	0
Prepharynx	3	49		5.76923	94.2308			Prepharynx	50	0		100	0
Head	52	0		100	0			Head	50	0		100	0
partial β-catenin RNAi Figure 4C								control injection (water)
	Total number			Percentage					Total number			Percentage
Fragment name	1H	2H		1H	2H			Fragment name	1H	2H		1H	2H
Tail	0	20		0	100			Tail	20	0		100	0
Pretail	2	17		10.5263	89.4737			Pretail	20	0		100	0
Pharynx	4	15		21.0526	78.9474			Pharynx	20	0		100	0
Prepharynx	10	9		52.6316	47.3684			Prepharynx	20	0		100	0
Head	20	0		100	0			Head	20	0		100	0

## Sheet: Figure 7
	Total number			Percentage
Fragment designation	1H	2H		1H	2H
small head fragment (Fig 4I)	401	0		100	0
half 2H (Fig 4J)	129	11		92.1429	7.85714
2/3rd of 2H (Fig 4K)	5	85		5.55556	94.4444
Middle of 2H (Fig 4L)	1	89		1.11111	98.8889
pre-pharynx piece in 2H (Fig 4M)	38	3		92.6829	7.31707
angled-cut 2H (Fig 4N)	12	85		12.3711	87.6289
control cut 1H	90	0		100	0
Individual trial data
		Round I			Round II			Round III			Combined			Percentage			Average			SEM
		1H	2H		1H	2H		1H	2H		1H	2H		1H	2H		1H	2H		1H	2H
2 symmmetric cuts 2H	Head 1	30	0		30	0		30	0		90	0		100	0		30	0		0	0
	Middle	0	30		0	30		1	29		1	89		1.11111	98.8889		0.333333	29.6667		0.272166	0.272166
	Head 2	30	0		30	0		30	0		90	0		100	0		30	0		0	0
1 asymmetric 2H	Small head	30	0		30	0		30	0		90	0		100	0		30	0		0	0
	Head+Middle	0	30		3	27		2	28		5	85		5.55556	94.4444		1.66667	28.3333		0.720082	0.720082
2 asymmetric cuts 2H	PP frag	14	1		13	2		11	0		38	3		92.6829	7.31707		12.6667	1		0.720082	0.471405
	small head	15	0		15	0		11	0		41	0		100	0		13.6667	0		1.08866	0
1 symmetric 2H	Half 1	36	4		28	2					64	6		96.9697	9.09091		32	3		2.3094	0.57735
	Half 2	38	2		27	3					65	5		98.4848	7.57576		32.5	2.5		3.17543	0.288675
angled cut 2H	Half	7	35		5	50					12	85		12.3711	87.6289		6	42.5		0.57735	4.33013
1 symmetric 1H	Head	30	0		30	0		30	0		90	0		100	0		30	0		0	0
	Tail	30	0		30	0		30	0		90	0		100	0		30	0		0	0
